# Supplementary material for: Comparative Proteomics of Marinobacter sp. TT1 Reveals Corexit Impacts on Hydrocarbon Metabolism, Chemotactic Motility, and Biofilm Formation
Source: Microorganisms. 2020 Dec 22;9(1):3. doi: 10.3390/microorganisms9010003 (PMC7822026; doi:10.3390/microorganisms9010003)
Supplement: Supplementary file 1 [file microorganisms-09-00003-s001.zip]

Archive with 7 entries (4 files):
- Supplementary/
- Supplementary/Rugho╠êft_SupplementaryFigures.pdf
- __MACOSX/
- __MACOSX/Supplementary/
- __MACOSX/Supplementary/._Rugho╠êft_SupplementaryFigures.pdf
- Supplementary/Rugho╠êft_SupplementaryTables.xlsx
- __MACOSX/Supplementary/._Rugho╠êft_SupplementaryTables.xlsx
